# Supplementary material for: Investigating the Obesity Paradox in Colorectal Cancer: An Analysis of Prospectively Collected Data in a Diverse Cohort
Source: Cancers (Basel). 2024 Aug 24;16(17):2950. doi: 10.3390/cancers16172950 (PMC11394385; doi:10.3390/cancers16172950)
Supplement: Supplementary file 1 [file cancers-16-02950-s001.zip]

Archive with 1 entries (1 files):
- cancers-3136192-supplementary.pdf
